# Supplementary material for: Profiling hypoxia signaling reveals a lncRNA signature contributing to immunosuppression in high-grade glioma
Source: Front Immunol. 2024 Oct 2;15:1471388. doi: 10.3389/fimmu.2024.1471388 (PMC11479907; doi:10.3389/fimmu.2024.1471388)
Supplement: Supplementary file 2 [file Table1.xlsx]

## Sheet: Table S1
	Table S1.The clinical and molecular features across risk groups in HGG
			TCGA RNAseq set				CGGA RNAseq set
			High-risk group (N = 189)	Low-risk group (N = 190)	P value		High-risk group (N = 88)	Low-risk group (N = 88)	P value
	Age, years				< 0.0001				< 0.0001
		Median (range)	60 (23-89)	45 (21-78)			50 (8-79)	40 (22-61)
	Gender				0.9663				0.0288
		Female	77 (40.7%%)	76 (40.0%%)			25 (28.4%%)	40 (45.5%)
		Male	112 (59.3%)	114 (60.0%)			63 (71.6%)	48 (54.5%)
	KPS				< 0.0001				Unavailable
		Median (range)	80 (40-100)	90 (50-100)			Unavailable	Unavailable
	WHO grade				< 0.0001				0.0039
		Grade III	56 (29.6%)	171 (90.0%)			29 (33.0%)	49 (55.7%)
		Grade IV	133 (70.4%)	19 (10.0%)			59 (67.0%)	39 (44.3%)
	Histopathology				< 0.0001				0.0049
		Oligodendroglioma	9 (4.8%)	61 (32.1%)			2 (2.3%)	9 (10.2%)
		Oligoastrocytoma	10 (5.3%)	41 (21.6%)			13 (14.8%)	26 (29.5%)
		Astrocytoma	37 (19.6%)	69 (36.3%)			14 (15.9%)	14 (15.9%)
		Glioblastoma	133 (70.4%)	19 (10.0%)			59 (67.0%)	39 (44.3%)
	Molecular classification				< 0.0001				< 0.0001
		LGG-Oligo	0 (0.0%)	70 (36.8%)			0 (0.0%)	12 (13.6%)
		LGG-Astro	1 (0.5%)	95 (50.0%)			2 (2.3%)	27 (30.7%)
		Early-GBM	55 (29.1%)	6 (3.2%)			27 (30.7%)	9 (10.2%)
		GBM-IDHmut	1 (0.5%)	9 (4.7%)			0 (0.0%)	32 (36.4%)
		GBM-IDHwt	128 (67.7%)	10 (5.3%)			59 (67.0%)	7 (8.0%)
		Unavailable	4 (2.1%)	0 (0.0%)			0 (0.0%)	0 (0.0%)
	TCGA subtype				< 0.0001				< 0.0001
		Classical	85 (45.0%)	38 (20.0%)			38 (43.2%)	11 (12.5%)
		Mesenchymal	50 (26.5%)	4 (2.1%)			40 (45.5%)	8 (9.1%)
		Neural	24 (12.7%)	2 (1.1%)			6 (6.8%)	19 (21.6%)
		Proneural	29 (15.3%)	143 (75.3%)			4 (4.5%)	50 (56.8%)
		Unavailable	1 (0.5%)	3 (1.6%)			0 (0.0%)	0 (0.0%)
	IDH status				< 0.0001				< 0.0001
		Mutant	2 (1.1%)	174 (91.6%)			2 (2.3%)	72 (81.8%)
		Wild-type	183 (96.8%)	16 (8.4%)			86 (97.7%)	16 (18.2%)
		Unavailable	4 (2.1%)	0 (0.0%)			0 (0.0%)	0 (0.0%)
	1p19q status				< 0.0001				< 0.0001
		Codel	0 (0.0%)	68 (35.8%)			0 (0.0%)	21 (23.9%)
		Non-codel	184 (97.4%)	121 (63.7%)			88 (100.0%)	64 (72.7%)
		Unavailable	5 (2.6%)	1 (0.5%)			0 (0.0%)	3 (3.4%)
	Chr7 gain/Chr10 loss				< 0.0001				Unavailable
		YES	131 (69.3%)	5 (2.6%)			0 (0.0%)	0 (0.0%)
		NO	53 (28.0%)	184 (96.8%)			0 (0.0%)	0 (0.0%)
		Unavailable	5 (2.6%)	1 (0.5%)			88 (100.0%)	88 (100.0%)
	MGMT promoter status				< 0.0001				< 0.0001
		Methylated	69 (36.5%)	167 (87.9%)			30 (34.1%)	60 (68.2%)
		Unmethylated	90 (47.6%)	22 (11.6%)			57 (64.8%)	22 (25.0%)
		Unavailable	30 (15.9%)	1 (0.5%)			1 (1.1%)	6 (6.8%)
	TERT promoter status				< 0.0001				Unavailable
		Mutant	53 (28.0%)	42 (22.1%)			0 (0.0%)	0 (0.0%)
		Wild-type	8 (4.2%)	72 (37.9%)			0 (0.0%)	0 (0.0%)
		Unavailable	128 (67.7%)	76 (40.0%)			88 (100.0%)	88 (100.0%)
	PTEN status				< 0.0001				0.0573
		Mutant	51 (27.0%)	6 (3.2%)			10 (11.4%)	2 (2.3%)
		Wild-type	130 (68.8%)	182 (95.8%)			28 (31.8%)	30 (34.1%)
		Unavailable	8 (4.2%)	2 (1.1%)			50 (56.8%)	56 (63.6%)
	ATRX status				< 0.0001				0.4555
		Mutant	6 (3.2%)	73 (38.4%)			11 (12.5%)	7 (8.0%)
		Wild-type	176 (93.1%)	117 (61.6%)			77 (87.5%)	81 (92.0%)
		Unavailable	7 (3.7%)	0 (0.0%)			0 (0.0%)	0 (0.0%)
	TP53 status				< 0.0001				0.7596
		Mutant	44 (23.3%)	100 (52.6%)			53 (60.2%)	50 (56.8%)
		Wild-type	137 (72.5%)	88 (46.3%)			35 (39.8%)	38 (43.2%)
		Unavailable	8 (4.2%)	2 (1.1%)			0 (0.0%)	0 (0.0%)
	EGFR status				< 0.0001				0.2616
		Mutant	51 (27.0%)	8 (4.2%)			25 (28.4%)	33 (37.5%)
		Wild-type	130 (68.8%)	180 (94.7%)			63 (71.6%)	55 (62.5%)
		Unavailable	8 (4.2%)	2 (1.1%)			0 (0.0%)	0 (0.0%)
	Radiotherapy				1				0.141
		YES	142 (75.1%)	145 (76.3%)			65 (73.9%)	58 (65.9%)
		NO	29 (15.3%)	29 (15.3%)			16 (18.2%)	26 (29.5%)
		Unavailable	18 (9.5%)	16 (8.4%)			7 (8.0%)	4 (4.5%)
	Chemotherapy				0.0002				0.89
		YES	101 (53.4%)	139 (73.2%)			59 (67.0%)	63 (71.6%)
		NO	33 (17.5%)	12 (6.3%)			22 (25.0%)	21 (23.9%)
		Unavailable	55 (29.1%)	39 (20.5%)			7 (8.0%)	4 (4.5%)
	Overall survival, months
		Median (lower 95% CI, upper 95% CI)	14.0 (12.0, 16.3)	63.0 (51.2, NA)			12.9 (11.5, 16.1)	20.2 (14.2, 33.6)
	Survival status				< 0.0001				0.0131
		Alive	51 (27.0%)	139 (73.2%)			8 (9.1%)	21 (23.9%)
		Dead	137 (72.5%)	50 (26.3%)			78 (88.6%)	64 (72.7%)
		Unavailable	1 (0.5%)	1 (0.5%)			2 (2.3%)	3 (3.4%)
	For categorical characteristics, we applied the chi-square test. To assess the p-value for continuous variables, we utilized the Wilcoxon rank-sum test.

## Sheet: Table S2
Table S2. Fifteen clinically relevant hypoxia-related metagenes
Metagenes
VEGFA
SLC2A1
PGAM1
ENO1
LDHA
TPI1
P4HA1
MRPS17
CDKN3
ADM
NDRG1
TUBB6
ALDOA
MIF
ACOT7
